# Supplementary material for: Validation of FUNMOVES: A reliable tool for assessing motor skills in Spanish schoolchildren
Source: PLoS One. 2025 Dec 5;20(12):e0337605. doi: 10.1371/journal.pone.0337605 (PMC12680221; doi:10.1371/journal.pone.0337605)
Supplement: S5 File — (XLSX) [file pone.0337605.s018.xlsx]

## Sheet: Sheet1
School	Yeargroup	ID	Sex	Age	DomHand	Difficulties	FM_Run	FM_Jump	FM_Hop	FM_TR	FM_TL	FM_Kick	FM_Bal1	FM_Bal2	FM_Bal3	FM_Bal4	FM_BalTotal	FM_BalFall	FUNMOVES	FUNMOVESPer	FUNMOVESStat	MABC	MABC_MD	MABC_AC	MABC_B	MABC_T
1	5	B001	1	10.4658	1	0	6	4	2	5	4	3	1	0	0	0	1	1	25	32	0	0
1	5	B002	2	10.9808	1	0	7	4	2	5	4	2	1	1	0	0	2	2	26	45	0	0
1	5	B003	1	10.5342	1		6	4	4	4	4	3	1	1	1	0	3	3	28	72	0	0
1	3	B004	2	9.18356	1	0	7	1	3	5	4	2	1	1	0	1	3	2	24	41	0	0
2	1	B005	1	7.06301	2	0	7	2	1	4	4	1	1	1	0	0	2	2	21	29	0	0
1	3	B006	1	9.23288	2	0	7	4	4	4	4	3	1	1	0	0	2	2	28	82	0	0
1	3	B007	2	9.24658	1	0	5	4	1	4	4	1	1	0	0	0	1	1	20	9	1	0
1	5	B008	2	10.8822	1	0	6	4	4	3	3	2	0	1	1	1	3	0	22	6	1	1	25	0	9	1
1	3	B009	2	8.99178	1	0	6	1	1	4	4	1	1	1	0	0	2	2	19	5	1	0
1	5	B010	1	10.4712	1		6	4	4	5	4	2	1	1	0	0	2	2	27	59	0	0
1	5	B011	1	11.0849	1	0	7	2	3	3	4	3	0	1	0	0	1	0	22	6	1	1	5	91	37	37
1	5	B012	2	10.5507	1	0	7	4	2	3	5	1	1	1	1	1	4	4	26	45	0	0
2	1	B013	1	6.13425	1	0	6	1	2	3	3	2	1	1	0	0	2	2	19	6	1	1	0	25	63	5
1	3	B014	1	8.96986	1	0	7	4	4	5	4	4	1	1	1	0	3	3	31	96	0	0
1	3	B015	1	9.0274	1	0	6	3	2	4	4	2	1	0	0	0	1	1	22	21	0	0
1	3	B016	1	8.65753	2	0	7	4	4	3	4	3	1	1	1	0	3	3	28	82	0	0
1	5	B017	2	10.5863	1	0	7	1	1	5	4	3	1	1	0	1	3	2	23	12	0	0
1	5	B018	1	10.8274	1		6	4	4	4	5	2	1	0	1	1	3	1	26	45	0	0
1	5	B019	1	10.7342	1	0	7	4	2	4	4	2	1	1	1	1	4	4	27	59	0	0
2	2	B020	2	7.85753	1	1	5	4	1	4	2	3	1	1	1	1	4	4	23	54	0	0
1	3	B021	1	8.27945	2	0	7	1	2	4	4	3	1	1	0	0	2	2	23	30	0	0
1	3	B022	2	8.8	1	0	7	4	3	3	4	3	1	1	0	0	2	2	26	64	0	0
1	5	B023	2	10.4685	1	0	7	4	4	4	5	2	1	1	0	1	3	2	28	72	0	0
1	3	B024	1	9.03288	1	0	5	1	3	3	4	2	0	0	0	0	0	0	18	3	1	0
1	5	B025	1	10.2329	1		6	4	4	4	5	2	1	0	0	1	2	2	27	59	0	0
1	5	B026	1	10.4877	1	0	6	3	1	5	5	2	1	1	0	0	2	2	24	20	0	0
2	6	B027	1	11.4986	1	0	7	4	4	5	4	3	1	1	1	1	4	4	31	84	0	0
1	3	B028	2	8.46849	1	0	6	4	3	4	3	4	1	0	1	0	2	1	25	52	0	0
1	3	B029	2	8.36164	1	0	5	4	3	4	4	3	1	1	0	0	2	2	25	52	0	0
1	5	B030	2	10.9479	1	0	6	4	3	5	5	2	1	1	1	1	4	4	29	83	0	0
1	5	B031	1	10.7315	1	0	7	4	1	5	5	2	1	1	1	0	3	3	27	59	0	0
2	4	B032	2	9.49041	1	0	8	4	4	5	5	4	1	1	1	0	3	3	33	93	0	0
1	3	B033	2	9.15068	1	0	7	4	4	4	4	3	1	1	0	1	3	2	28	82	0	0
1	5	B034	1	10.9671	1	0	2	4	1	5	4	2	1	1	0	0	2	2	20	1	1	0
1	5	B035	2	10.3288	1	0	7	4	3	4	4	1	1	1	0	1	3	2	25	32	0	0
1	5	B036	2	10.6438	1	0	6	4	4	5	3	1	1	1	1	1	4	4	27	59	0	0
1	3	B037	2	8.60548	1	0	5	4	4	4	3	3	1	1	0	0	2	2	25	52	0	1	63	25	63	50
2	1	B038	1	6.90137	1	0	5	3	2	5	5	2	1	0	0	0	1	1	23	66	0	0
1	3	B039	1	8.58904	1	0	5	4	1	4	4	1	1	1	1	0	3	3	22	21	0	0
1	3	B040	1	8.50411	1	0	6	4	2	4	5	0	1	1	1	0	3	3	24	41	0	0
1	3	B041	2	8.45753	1	0	7	1	4	4	4	3	1	1	1	0	3	3	26	64	0	0
1	5	B042	1	11.1863	1	0	7	4	3	4	3	1	1	1	0	0	2	2	24	20	0	0
2	4	B043	2	10.0685	1	1	6	1	1	4	3	4	1	1	0	0	2	2	21	4	1	1	5	9	37	5
1	3	B044	2	8.60274	1	0	5	4	4	5	5	2	1	1	1	0	3	3	28	82	0	0
1	5	B045	1	11.074	1	0	6	4	4	5	5	4	1	1	1	1	4	4	32	98	0	0
1	3	B046	2	8.39726	1	0	6	4	4	3	3	2	1	0	0	0	1	1	23	30	0	1	16	5	75	25
1	3	B047	1	9.20274	2	0	7	3	4	3	4	3	1	1	1	1	4	4	28	82	0	0
1	5	B048	2	11.137	2	0	6	4	4	3	3	4	1	1	0	1	3	2	26	45	0	0
1	5	B049	2	10.274	1	0	7	4	4	4	3	3	1	1	1	0	3	3	28	72	0	0
2	1	B050	1	6.62192	1	0	7	2	1	4	3	3	1	0	0	0	1	1	21	29	0	1	25	25	63	37
1	3	B051	1	8.64384	1	0	7	1	1	4	3	2	1	1	1	1	4	4	22	21	0	0
1	5	B052	1	10.3753	1	0	6	4	2	5	4	2	1	1	1	1	4	4	27	59	0	0
1	5	B053	2	11.0466	1	0	6	4	4	5	3	3	1	1	1	1	4	4	29	83	0	0
1	5	B054	1	11.1507	1	0	6	4	3	4	4	2	1	0	0	0	1	1	24	20	0	0
1	3	B055	2	8.36712	1	0	5	3	3	3	3	2	1	1	0	0	2	2	21	14	0	0
1	5	B056	2	10.6548	2	0	6	4	4	4	3	2	1	1	0	1	3	2	25	32	0	0
1	5	B057	1	10.3534	1	0	6	4	3	4	4	3	1	1	1	0	3	3	27	59	0	0
1	5	B058	2	10.8466	1	0	6	4	4	5	5	3	1	1	0	0	2	2	29	83	0	0
1	5	B059	1	11.0247	1	1	5	4	4	5	4	3	1	0	0	1	2	1	26	45	0	0
2	1	B060	1	7.03562	1	0	7	4	1	4	5	3	1	1	0	0	2	2	26	97	0	1	75	84	63	84
1	3	B061	1	8.87397	1	0	7	4	4	3	4	1	1	1	1	0	3	3	26	64	0	1	16	63	37	37
1	3	B062	1	8.8137	1	0	8	4	4	5	4	2	1	1	0	1	3	2	29	89	0	0
1	3	B063	1	8.68767	1	0	5	4	2	3	4	1	1	1	1	0	3	3	22	21	0	0
1	5	B064	1	10.6932	1	0	6	1	1	5	5	2	1	1	1	1	4	4	24	20	0	0
1	5	B065	2	10.8301	1	0	6	4	4	4	4	3	1	1	0	1	3	2	27	59	0	0
1	5	B066	2	10.8411	1	0	6	4	4	4	4	3	1	0	1	1	3	1	26	45	0	0
1	3	B067	2	8.78356	1	0	5	3	4	2	5	2	1	1	1	0	3	3	24	41	0	0
1	3	B068	1	8.66575	1	0	7	4	3	3	4	1	1	1	0	1	3	2	24	41	0	0
1	3	B069	2	9	1	0	7	4	4	3	4	1	1	1	0	1	3	2	25	52	0	0
1	5	B070	2	10.4356	1	0	7	1	4	4	4	3	1	1	1	1	4	4	27	59	0	0
1	5	B071	2	10.9178	1	0	6	4	4	4	5	3	1	1	1	0	3	3	29	83	0	0
1	5	B072	1	10.2822	1	0	8	4	4	5	4	4	1	1	0	1	3	2	31	95	0	0
1	3	B073	1	8.73699	1	0	7	4	4	3	4	5	1	1	1	1	4	4	31	96	0	0
1	3	B074	1	8.49315	1	0	7	4	4	3	3	4	1	1	1	0	3	3	28	82	0	0
1	3	B075	2	8.26575	2	0	7	4	1	5	4	2	1	1	1	1	4	4	27	74	0	0
1	5	B076	2	11.1178	1	0	6	4	4	3	5	3	1	1	0	0	2	2	27	59	0	1	75	75	75	84
1	5	B077	1	10.7699	1	0	7	2	3	5	4	1	1	1	1	0	3	3	25	32	0	0
1	5	B078	1	11.1205	1	0	7	4	3	5	3	3	1	1	0	0	2	2	27	59	0	0
1	3	B079	2	8.32329	1	0	6	4	4	4	3	2	1	1	1	1	4	4	27	74	0	0
1	3	B080	2	8.49315	1	0	4	4	1	3	4	1	1	1	0	0	2	2	19	5	1	1	50	9	37	25
1	5	B081	2	10.5699	1	0	6	4	2	4	5	4	1	1	0	0	2	2	27	59	0	0
1	5	B082	1	10.6164	1	0	7	4	4	5	5	3	1	1	0	1	3	2	30	90	0	0
1	5	B083	1	10.7178	1	0	7	4	4	3	3	1	1	1	0	1	3	2	24	20	0	1	9	75	5	16
2	1	B084	2	6.73973	1	0	5	4	1	3	5	3	1	1	1	0	3	3	24	81	0	0
1	3	B085	1	8.71507	1	0	7	4	1	5	4	4	1	1	0	1	3	2	27	74	0	0
1	5	B086	1	10.3397	1	0	6	4	2	4	4	2	1	0	0	0	1	1	23	12	0	0
1	5	B087	1	10.2247	2	0	7	4	4	4	4	3	1	1	1	1	4	4	30	90	0	0
1	5	B088	1	10.6411	1	0	7	1	3	4	4	4	1	1	0	0	2	2	25	32	0	0
2	1	B089	2	6.65479	1	0	6	3	2	3	3	2	1	1	0	0	2	2	21	29	0	0
1	3	B090	2	8.4137	1	0	6	4	4	4	5	3	1	0	0	0	1	1	27	74	0	0
1	3	B091	1	8.35616	1	0	6	4	4	4	4	2	0	1	0	1	2	0	24	41	0	0
1	5	B092	2	10.7562	1	0	6	4	4	5	5	3	1	1	0	1	3	2	29	83	0	0
1	5	B093	1	10.8356	1	0	7	3	2	5	4	3	1	1	1	0	3	3	27	59	0	0
1	5	B094	2	10.2603	1	0	6	2	4	3	4	4	1	1	0	1	3	2	25	32	0	0
1	3	B095	1	8.54521	1	0	2	4	3	4	4	2	1	1	0	0	2	2	21	14	0	0
2	1	B096	1	6.3726	1	0	6	2	1	4	2	3	1	0	0	0	1	1	19	6	1	1	9	25	16	9
2	2	B097	1	7.27123	1	0	8	1	3	3	5	3	1	1	0	0	2	2	25	78	0	1	91	63	63	75
1	3	B098	2	8.4137	1	0	5	4	4	4	4	3	1	1	0	1	3	2	26	64	0	0
1	3	B099	1	8.65753	1	0	6	4	2	4	3	1	1	0	0	0	1	1	21	14	0	0
1	5	B100	1	10.2384	1	0	8	4	4	4	4	3	1	0	1	0	2	1	28	72	0	0
1	5	B101	2	10.6192	1	0	6	4	4	3	4	3	1	1	0	1	3	2	26	45	0	0
1	5	B102	2	10.4055	1	0	7	4	3	3	4	2	1	1	1	1	4	4	27	59	0	0
1	3	B103	2	8.39726	1	0	6	3	3	4	4	2	1	0	0	0	1	1	23	30	0	0
1	3	B104	1	8.69041	1	0	6	4	4	3	4	2	1	0	1	1	3	1	24	41	0	0
1	5	B105	2	11.0986	1	0	7	4	4	5	5	3	1	1	1	1	4	4	32	98	0	0
1	3	B106	2	8.60822	1	0	6	1	2	5	5	3	1	0	0	0	1	1	23	30	0	0
1	5	B107	2	11.0137	1	0	7	4	1	4	4	2	1	1	1	0	3	3	25	32	0	0
1	5	B108	1	10.5836	1	0	7	4	1	5	4	2	1	1	1	0	3	3	26	45	0	0
2	1	B109	2	6.13699	1	0	6	3	1	4	4	2	1	1	1	0	3	3	23	66	0	0
1	3	B110	1	9.03288	1	0	7	4	4	4	5	3	1	1	0	1	3	2	29	89	0	0
1	3	B111	2	8.96164	1	0	7	1	4	3	3	3	1	1	1	0	3	3	24	41	0	0
1	5	B112	1	10.2521	1	0	7	4	2	4	4	3	1	1	0	1	3	2	26	45	0	0
1	5	B113	1	10.8274	1	0	7	4	4	3	4	3	1	1	1	1	4	4	29	83	0	0
1	3	B114	2	8.98904	1	0	6	4	1	4	3	3	1	1	0	1	3	2	23	30	0	0
1	3	B115	1	9.11233	1	0	6	1	3	3	2	2	1	0	0	0	1	1	18	3	1	1	5	63	9	16
1	5	B116	2	10.2384	1	0	7	4	4	4	3	3	1	1	1	0	3	3	28	72	0	0
2	1	B117	1	6.6411	1	0	6	4	1	4	3	3	1	0	0	0	1	1	22	47	0	0
1	3	B118	2	8.6137	1	0	7	4	4	4	4	2	1	1	0	1	3	2	27	74	0	0
1	3	B119	2	9.22192	1	0	7	4	4	5	3	3	1	1	1	1	4	4	30	93	0	0
1	5	B120	2	11.1452	1	0	6	1	3	3	3	3	1	1	1	0	3	3	22	6	1	1	50	63	50	63
1	3	B121	2	8.54247	1	0	7	4	4	3	4	2	1	1	1	1	4	4	28	82	0	1	16	25	63	25
1	5	B122	2	10.5479	1	0	6	4	2	4	4	2	1	1	0	0	2	2	24	20	0	0
1	5	B123	1	10.4411	1	0	7	4	4	5	5	4	1	1	1	0	3	3	32	98	0	0
1	3	B124	2	8.72055	1	0	6	4	1	4	5	4	1	1	1	0	3	3	27	74	0	1	63	16	37	37
1	5	B125	1	11.0658	1	0	7	4	4	3	3	3	1	0	0	0	1	1	25	32	0	0
1	3	B126	2	9.2	1	0	7	4	2	4	4	2	0	0	0	0	0	0	23	30	0	0
1	5	B127	1	11.1397	1	0	7	3	3	4	4	2	1	1	0	0	2	2	25	32	0	0
2	1	B128	1	6.68767	2	0	7	4	1	3	3	3	1	1	0	0	2	2	23	66	0	0
1	5	B129	1	10.2411	1	0	7	4	2	3	4	1	1	1	1	1	4	4	25	32	0	0
1	3	B130	2	8.28219	1	0	7	3	3	2	2	2	1	1	1	0	3	3	22	21	0	0
1	3	B131	1	8.94521	1	0	7	4	1	4	4	1	1	1	0	0	2	2	23	30	0	0
1	5	B132	1	10.5973	1	0	8	4	4	4	5	2	1	1	0	1	3	2	29	83	0	0
1	5	B133	2	10.874	1	0	7	4	4	5	5	4	1	1	1	0	3	3	32	98	0	1	84	9	75	63
2	1	B134	2	6.76986	1	0	6	4	1	4	4	2	1	1	1	0	3	3	24	81	0	0
1	5	B135	1	10.8329	1	0	7	4	3	3	4	3	1	1	0	0	2	2	26	45	0	0
1	3	B136	2	8.98904	1	0	6	4	3	4	5	3	1	1	1	0	3	3	28	82	0	0
1	5	B137	1	10.6356	1	0	8	1	2	4	5	3	1	1	1	0	3	3	26	45	0	0
1	3	B138	1	8.36986	1	0	6	3	1	4	3	4	1	1	1	1	4	4	25	52	0	0
1	3	B139	1	8.86849	1	0	7	3	3	4	4	4	1	1	1	0	3	3	28	82	0	0
1	5	B140	1	11.137	1	0	7	4	4	5	5	3	1	1	1	1	4	4	32	98	0	0
1	5	B141	2	10.4849	1	0	5	4	3	4	2	3	0	1	1	1	3	0	21	3	1	1	50	5	75	25
2	2	B142	1	7.70959	1	0	8	1	4	5	4	3	1	1	0	1	3	2	27	92	0	0
1	5	B143	2	11.0712	1	0	7	3	2	3	3	2	1	0	0	0	1	1	21	3	1	0
1	5	B144	2	10.3178	1	0	7	4	3	4	4	1	1	1	1	1	4	4	27	59	0	0
1	5	B145	1	10.3562	1	0	7	4	2	4	4	3	1	0	0	0	1	1	25	32	0	0
1	3	B146	1	9.0411	2	0	7	4	2	5	3	1	1	1	0	0	2	2	24	41	0	0
1	5	B147	1	10.8219	1	0	6	3	2	4	2	4	1	1	1	1	4	4	25	32	0	0
1	3	B148	1	9.06575	1	0	7	3	4	3	3	3	1	1	0	0	2	2	25	52	0	0
2	2	B149	1	7.74795	1	0	7	4	1	4	2	2	1	1	0	0	2	2	22	41	0	0
1	5	B150	2	11.1096	1	0	6	4	4	4	3	3	1	1	1	1	4	4	28	72	0	0
1	3	B151	1	8.53425	1	0	7	2	2	4	5	3	1	1	0	0	2	2	25	52	0	0
1	5	B152	1	10.7342	1	0	6	4	3	5	3	2	1	1	1	1	4	4	27	59	0	1	50	37	16	25
1	3	B153	1	8.49041	1	0	8	3	4	4	4	2	1	1	0	0	2	2	27	74	0	0
1	3	B154	1	8.72329	1	0	5	4	3	4	3	2	1	1	0	0	2	2	23	30	0	0
1	5	B155	2	11.2192	1	0	7	2	4	3	4	3	1	1	1	0	3	3	26	45	0	0
2	2	B156	2	7.55616	1	0	6	4	1	3	5	4	1	1	1	1	4	4	27	92	0	1	25	37	63	37
1	5	B157	2	11.137	1	0	6	4	4	4	5	2	1	1	0	1	3	2	27	59	0	0
1	5	B158	1	10.8795	1	0	8	1	3	4	3	3	1	1	0	1	3	2	24	20	0	0
1	3	B159	2	8.50959	1	0	6	1	3	3	5	2	1	1	0	0	2	2	22	21	0	0
1	3	B160	1	8.64384	1	0	5	1	2	1	2	1	1	0	0	0	1	1	13	0	1	1	2	0	9	0
1	3	B161	2	8.47123	1	0	6	3	1	4	4	2	1	0	0	0	1	1	21	14	0	0
1	5	B162	2	10.2247	1	0	7	4	2	4	3	3	1	1	0	0	2	2	25	32	0	0
1	3	B163	1	8.39726	1	0	6	1	2	5	4	2	1	1	1	0	3	3	23	30	0	0
1	3	B164	1	8.37808	1	0	7	3	1	4	4	2	1	1	0	0	2	2	23	30	0	0
2	2	B165	2	7.41644	1	0	7	2	1	5	3	2	1	0	1	0	2	1	21	29	0	0
2	2	B166	1	7.14795	1	0	7	4	1	4	3	2	1	0	0	1	2	1	22	41	0	0
2	2	B167	2	7.18082	1	0	6	3	3	3	3	3	1	0	0	0	1	1	22	41	0	0
2	2	B168	2	7.50411	2	0	5	4	4	3	4	1	1	1	1	1	4	4	25	78	0	0
2	2	B169	1	7.51233	1	0	6	1	1	4	4	3	1	1	0	0	2	2	21	29	0	0
2	2	B170	1	7.62466	1	1	6	1	1	4	3	2	1	1	0	0	2	2	19	12	1	1	0	84	0	0
2	2	B171	2	7.70959	1	0	6	3	2	5	3	2	1	0	1	1	3	1	22	41	0	1	25	37	84	50
2	2	B172	1	7.75068	1	0	7	1	1	4	3	3	1	1	0	0	2	2	21	29	0	0
2	2	B173	1	7.65479	1	0	5	1	1	1	4	2	1	1	1	1	4	4	18	6	1	1	37	37	2	9
2	2	B174	1	7.43288	1	1	6	1	1	2	4	3	1	0	0	0	1	1	18	6	1	1	16	37	37	25
2	2	B175	1	7.62466	1	1	6	1	2	4	4	2	1	1	0	0	2	2	21	29	1	1	2	75	5	5
2	2	B176	1	7.7726	1	0	7	4	1	4	4	2	1	1	1	0	3	3	25	78	0	1	75	91	63	84
2	2	B177	2	8.83562	1	0	6	1	2	5	4	1	1	1	1	1	4	4	23	30	0	0
2	2	B178	2	8.01096	1	1	6	4	1	4	4	3	1	1	1	0	3	3	25	78	0	0
2	2	B179	1	7.65479	1	0	7	4	2	5	5	2	1	1	0	0	2	2	27	92	0	1	25	84	63	63
2	2	B180	1	7.73151	1	0	6	4	2	5	4	3	1	1	1	0	3	3	27	92	0	0
2	2	B181	2	8.01918	1	1	5	1	1	4	3	3	1	0	1	1	3	1	18	6	1	1	37	0	5	2
2	3	B182	1	8.40274	1	1	7	4	1	4	3	4	1	1	1	0	3	3	26	64	0	0
2	3	B183	1	8.1726	1	0	6	1	1	4	4	2	1	1	1	0	3	3	21	14	0	0
2	3	B184	1	8.98356	1	0	8	3	1	5	4	3	1	1	0	0	2	2	26	64	0	0
2	3	B185	1	8.2	2	0	6	4	3	2	4	3	1	0	0	0	1	1	23	30	0	0
2	3	B186	2	8.9863	1	0	6	4	3	4	3	3	1	1	0	1	3	2	25	52	0	1	16	5	84	25
2	3	B187	1	8.83288	1	0	7	4	2	3	4	3	1	1	1	1	4	4	27	74	0	0
2	3	B188	2	8.52877	1	0	6	4	4	5	3	2	1	1	0	0	2	2	26	64	0	0
2	3	B189	1	8.40548	1	1	6	2	2	3	3	2	1	0	0	0	1	1	19	5	1	1	2	0	9	0
2	3	B190	1	9.06301	1	0	7	4	4	4	4	3	1	1	1	1	4	4	30	93	0	0
2	3	B191	1	8.52055	1	0	7	4	2	5	4	3	1	1	0	0	2	2	27	74	0	1	5	16	50	9
2	3	B192	2	8.71781	1	0	7	4	4	4	4	3	1	1	1	1	4	4	30	93	0	0
2	3	B193	2	8.99452	1	0	6	4	4	4	4	2	1	1	1	1	4	4	28	82	0	0
2	3	B194	2	8.45205	2	0	6	4	4	5	5	3	1	1	0	1	3	2	29	89	0	0
2	3	B195	1	8.80548	1	0	8	4	2	4	4	3	1	1	1	0	3	3	28	82	0	0
2	3	B196	1	8.19452	1	0	6	4	2	4	4	3	1	0	1	0	2	1	24	41	0	1	5	25	37	9
2	3	B197	1	8.83288	1	0	6	4	3	5	4	4	1	1	0	0	2	2	28	82	0	0
2	3	B198	2	9.08493	1	0	6	2	1	5	3	2	1	0	1	0	2	1	20	9	1	1	50	63	5	25
2	3	B199	1	8.64658	1	0	7	4	4	5	4	3	1	1	0	1	3	2	29	89	0	0
2	3	B200	1	8.43288	1	0	6	2	1	5	4	2	1	1	1	1	4	4	24	41	0	0
2	3	B201	2	9.02466	1	0	7	4	4	5	4	2	1	1	1	1	4	4	30	93	0	0
2	3	B202	2	8.52603	2	0	6	4	4	3	5	1	1	1	1	1	4	4	27	74	0	0
2	3	B203	1	8.3726	1	0	7	4	3	5	5	4	1	1	0	0	2	2	30	93	0	0
2	3	B204	2	8.76164	1	1	5	2	1	4	3	1	0	0	0	0	0	0	16	1	1	1	50	1	63	25
2	4	B205	1	9.93973	1	0	8	4	4	5	4	3	1	1	1	0	3	3	31	82	0	0
2	4	B206	1	9.36712	1	0	7	4	2	3	3	3	1	1	0	0	2	2	24	17	0	0
2	4	B207	2	10.0712	1	0	7	4	3	4	5	2	1	1	1	1	4	4	29	65	0	1	37	63	91	75
2	4	B208	1	9.95616	1	0	8	4	4	4	4	4	1	1	1	1	4	4	32	88	0	0
2	4	B209	2	9.54247	1	1	6	4	4	4	2	2	1	1	1	1	4	4	26	34	0	0
2	4	B210	2	10.8219	2	0	6	4	4	5	5	4	1	1	1	0	3	3	31	95	0	0
2	4	B211	2	9.69041	1	0	7	4	4	4	4	2	1	1	1	1	4	4	29	65	0	1	50	5	91	37
2	4	B212	2	9.69315	1	0	7	4	1	3	3	2	1	1	0	0	2	2	22	7	1	1	75	5	75	50
2	4	B213	2	9.34795	1	0	7	4	4	4	5	3	1	1	1	1	4	4	31	82	0	0
2	4	B214	2	9.09315	1	1	6	4	1	5	4	3	1	0	0	0	1	1	24	17	0	0
2	4	B215	1	9.69589	1	0	8	4	2	5	4	5	1	0	0	1	2	1	29	65	0	0
2	4	B216	2	9.36986	1	0	8	4	4	4	4	2	1	1	0	1	3	2	28	55	0	0
2	4	B217	1	9.69863	1	0	7	4	3	4	3	4	1	1	0	1	3	2	27	44	0	0
2	5	B218	2	10.7644	1	0	8	3	4	5	4	1	1	1	1	1	4	4	29	83	0	0
2	5	B219	1	10.1945	1	0	7	1	1	4	3	3	1	1	1	0	3	3	22	6	1	1	5	63	50	25
2	5	B220	1	11.0137	2	0	8	2	4	4	4	3	1	1	1	1	4	4	29	83	0	0
2	5	B221	2	10.3589	1	0	8	4	4	4	4	3	1	1	1	1	4	4	31	95	0	1	25	25	84	37
2	5	B222	2	11.1315	1	0	7	4	2	3	4	1	1	1	0	0	2	2	23	14	0	0
2	5	B223	2	10.7534	2	0	7	1	4	4	4	1	1	1	1	0	3	3	24	20	0	0
2	5	B224	1	10.1507	1	0	6	1	1	4	5	3	1	1	0	0	2	2	22	6	1	0
2	5	B225	1	10.8027	1	0	7	4	2	5	2	3	1	1	0	0	2	2	25	32	0	0
2	5	B226	1	10.274	1	0	8	1	1	3	3	1	1	1	0	0	2	2	19	0	1	1	0	63	5	2
2	6	B227	1	11.4356	1	1	5	3	1	4	2	4	1	0	0	0	1	1	20	3	1	1	9	25	0	0
2	6	B228	1	11.5534	1	0	8	4	4	5	5	4	1	1	1	1	4	4	34	96	0	0
2	6	B229	1	12.0466	1	0	7	4	2	3	4	2	1	1	0	0	2	2	24	21	0	0
2	6	B230	2	11.5096	1	0	8	4	1	4	5	2	1	1	1	1	4	4	28	59	0	0
2	6	B231	2	11.3178	1	0	8	4	2	4	3	1	1	1	1	0	3	3	25	29	0	1	37	9	37	16
2	6	B232	1	11.8904	1	0	8	4	1	4	4	3	1	0	0	1	2	1	25	29	0	0
2	6	B233	1	11.189	1	1	7	4	4	5	4	2	1	1	1	0	3	3	29	68	0	1	50	37	37	50
2	6	B234	1	11.3945	1	1	6	1	1	5	5	4	1	0	0	0	1	1	23	14	1	1	5	5	5	0
2	6	B235	2	12.6192	1	0	7	2	4	5	2	4	1	1	0	1	3	2	26	38	0	0
2	6	B236	1	11.5726	1	0	8	4	3	5	5	3	1	1	1	0	3	3	31	84	0	0
2	6	B237	2	12.0301	1	0	8	4	4	5	4	2	1	1	1	1	4	4	31	84	0	1	84	16	84	75
2	6	B238	1	11.6137	1	0	8	4	2	5	5	3	1	1	1	1	4	4	31	84	0	0
2	6	B239	2	11.5123	1	0	7	4	1	5	5	2	1	1	0	1	3	2	26	38	0	0
2	6	B240	1	11.5808	1	0	7	1	1	4	4	3	1	1	0	0	2	2	22	9	1	1	5	37	75	16
2	6	B241	1	11.3863	1	0	8	4	3	4	5	2	1	1	1	1	4	4	30	77	0	0
2	6	B242	1	12.074	1	0	7	4	1	5	5	2	1	1	0	0	2	2	26	38	0	0
2	6	B243	1	11.4712	1	0	8	4	4	3	5	3	1	1	1	1	4	4	31	84	0	0

## Sheet: Sheet2 
Variable name	Variable Definition	Codification
School	School	1: school one; 2: school two
Yeargroup	Primary school 1st to 6th grade	1-6: grade
ID	ID	character array
Sex	Birth sex	1: boy ; 2: girl
Age	Age in years	6-13
DomHand	Dominant Hand	1: right ; 2: left
Difficulties	PE teachers uspected difficulties of the child	1: yes ; 0: no
FM_Run	Numer of lenghts in running task	0-9
FM_Jump	Falling zone in jumping task	1-4
FM_Hop	Falling zone in hopping task	1-4
FM_TR	Number of boxes filled throwing with right hand	0-5
FM_TL	Number of boxes filled throwing with left hand	0-5
FM_Kick	Number of boxes filled	0-5
FM_Bal1	Balance 1 completed	1: yes ; 0: no
FM_Bal2	Balance 2 completed	1: yes ; 0: no
FM_Bal3	Balance 3 completed	1: yes ; 0: no
FM_Bal4	Balance 4 completed	1: yes ; 0: no
FM_BalTotal	Total balances completed	0-4
FM_BalFall	Balances completed withput falling before	0-4
FUNMOVES	FUNMOVES rawscore	2-36
FUNMOVESPer	FUNMOVES Percentile by yeargroup	0-100
FUNMOVESStat	Status by FUNMOVES	1: pDCD ; 0: TD
MABC	MABC done	1: yes ; 0: no
MABC_MD	Manual Dexterity percentil	0-100
MABC_AC	Aiming and catching percentil	0-100
MABC_B	Balance percentil	0-100
MABC_T	MABC Pecentil	0-100
