# Supplementary material for: Validation of FUNMOVES: A reliable tool for assessing motor skills in Spanish schoolchildren
Source: PLoS One. 2025 Dec 5;20(12):e0337605. doi: 10.1371/journal.pone.0337605 (PMC12680221; doi:10.1371/journal.pone.0337605)
Supplement: S6 File — (R) [file pone.0337605.s019.R]

#### Install and load libraries ----
install.packages("readxl")
install.packages("dplyr")
install.packages("rstatix")
install.packages("ggplot2")
install.packages("reshape2")
install.packages("PropCIs")
install.packages("pROC")
install.packages("magick")
install.packages("grid")
install.packages("gridExtra")

library(readxl)
library(dplyr)
library(rstatix)
library(ggplot2)
library(reshape2)
library(PropCIs)
library(pROC)
library(magick)
library(grid)
library(gridExtra)


#### Read the data from the Excel file ----

Database_PAPER_FUNMOVES <- read_excel("C:/Users/plizoainpen/OneDrive - ---/DOCTORADO/Analisis de datos/Análisis propios/Databases/Database - PAPER FUNMOVES.xlsx")
View(Database_PAPER_FUNMOVES)

#### Generation of the required variables and data filtering ----
# Filter data for subjects who have performed the MABC test (MABC = 1)
filtered_data <- Database_PAPER_FUNMOVES %>%
  filter(MABC == 1)
# Create logical variables for FUNMOVES and both MABC definitions
filtered_data <- filtered_data %>%
  mutate(
    # FUNMOVES positive if:
    # - FUNMOVES Per < 10 OR
    # - FUNMOVES Per < 15 AND Suspected = 1
    FUNMOVES_status = (FUNMOVESPer < 10) | 
      ((FUNMOVESPer < 15) & (Difficulties == 1)),
    
    # MABC positive (strict): MABC Total < 10
    MABC_strict = MABC_T < 10,
    
    # MABC positive (broad): MABC Total < 10 OR any subscale < 10
    MABC_broad = (MABC_T < 10) |
      (MABC_AC < 10) |
      (MABC_B < 10)
  )
#Create data for ROC analysis
roc_data <- filtered_data |>
  select(FUNMOVESPer, MABC_strict, MABC_broad) |>
  drop_na()
#### Development of the functions required for the analyses ----
# Function to plot a confusion matrix
plot_conf_matrix <- function(conf_matrix, title, fill_limits = NULL) {
  df <- as.data.frame(conf_matrix)
  colnames(df) <- c("Predicted", "Actual", "Freq")
  
  ggplot(df, aes(x = Actual, y = Predicted, fill = Freq)) +
    geom_tile(color = "gray80") +
    geom_text(aes(label = Freq), color = "black", size = 5) +
    scale_fill_gradient(low = "white", high = "steelblue", limits = fill_limits) +
    labs(title = title, x = "MABC", y = "FUNMOVES", fill = "Frecuencia") +
    theme_minimal() +
    theme(plot.title = element_text(hjust = 0.5))
}
# Metrics for diagnostic variables
calculate_metrics <- function(cm, definition) {
  TP <- cm[1, 1]
  FN <- cm[1, 2]
  FP <- cm[2, 1]
  TN <- cm[2, 2]
  total <- TP + FN + FP + TN
  
  # Metrics
  sensitivity <- TP / (TP + FN)
  specificity <- TN / (TN + FP)
  ppv <- TP / (TP + FP)
  npv <- TN / (TN + FN)
  accuracy <- (TP + TN) / total
  
  # Wilson confidence intervals at 95%
  se_ci <- scoreci(TP, TP + FN, conf.level = 0.95)
  sp_ci <- scoreci(TN, TN + FP, conf.level = 0.95)
  ppv_ci <- scoreci(TP, TP + FP, conf.level = 0.95)
  npv_ci <- scoreci(TN, TN + FN, conf.level = 0.95)
  acc_ci <- scoreci(TP + TN, total, conf.level = 0.95)
  
  return(data.frame(
    Definition = definition,
    Sensitivity = round(sensitivity, 3),
    Sensitivity_Lower = round(se_ci$conf.int[1], 3),
    Sensitivity_Upper = round(se_ci$conf.int[2], 3),
    Specificity = round(specificity, 3),
    Specificity_Lower = round(sp_ci$conf.int[1], 3),
    Specificity_Upper = round(sp_ci$conf.int[2], 3),
    PPV = round(ppv, 3),
    PPV_Lower = round(ppv_ci$conf.int[1], 3),
    PPV_Upper = round(ppv_ci$conf.int[2], 3),
    NPV = round(npv, 3),
    NPV_Lower = round(npv_ci$conf.int[1], 3),
    NPV_Upper = round(npv_ci$conf.int[2], 3),
    Accuracy = round(accuracy, 3),
    Accuracy_Lower = round(acc_ci$conf.int[1], 3),
    Accuracy_Upper = round(acc_ci$conf.int[2], 3)
  ))
}

#### Table 2 - Demographic description of Participants----

# Create summary table
summary_table <- Database_PAPER_FUNMOVES %>%
  group_by(Yeargroup) %>%
  summarise(
    boys_count = sum(Sex == 1, na.rm = TRUE),
    girls_count = sum(Sex == 2, na.rm = TRUE),
    boys_percentage = mean(Sex == 1, na.rm = TRUE) * 100,
    mean_age = mean(Age, na.rm = TRUE),
    sd_age = sd(Age, na.rm = TRUE),
    right_hand_count = sum(DomHand == 1, na.rm = TRUE),
    left_hand_count = sum(DomHand == 2, na.rm = TRUE),
    right_hand_percentage = mean(DomHand == 1, na.rm = TRUE) * 100,
    no_difficulties_count = sum(Difficulties == 0, na.rm = TRUE),
    yes_difficulties_count = sum(Difficulties == 1, na.rm = TRUE),
    no_difficulties_percentage = mean(Difficulties == 0, na.rm = TRUE) * 100,
    yes_difficulties_percentage = mean(Difficulties == 1, na.rm = TRUE)
  ) %>%
  filter(!is.na(Yeargroup))  # Remove rows with NA in Yeargroup

# Convert Yeargroup to character in summary_table
summary_table$Yeargroup <- as.character(summary_table$Yeargroup)

# Calculate overall mean and sd for age
overall_mean_age <- mean(Database_PAPER_FUNMOVES$Age, na.rm = TRUE)
overall_sd_age <- sd(Database_PAPER_FUNMOVES$Age, na.rm = TRUE)

# Add total row
total_row <- summary_table %>%
  summarise(
    Yeargroup = "Total",
    boys_count = sum(boys_count, na.rm = TRUE),
    girls_count = sum(girls_count, na.rm = TRUE),
    boys_percentage = mean(boys_percentage, na.rm = TRUE),
    mean_age = overall_mean_age,
    sd_age = overall_sd_age,
    right_hand_count = sum(right_hand_count, na.rm = TRUE),
    left_hand_count = sum(left_hand_count, na.rm = TRUE),
    right_hand_percentage = mean(right_hand_percentage, na.rm = TRUE),
    no_difficulties_count = sum(no_difficulties_count, na.rm = TRUE),
    yes_difficulties_count = sum(yes_difficulties_count, na.rm = TRUE),
    no_difficulties_percentage = mean(no_difficulties_percentage, na.rm = TRUE),
    yes_difficulties_percentage = mean(yes_difficulties_percentage, na.rm = TRUE)
  )

# Combine summary table with total row
Table_2 <- bind_rows(summary_table, total_row)

# View the final table
print(Table_2)

#### Table 5 - Description of the subsample assessed using MABC-2 ----

# Create descriptive analysis table
descriptive_table <- filtered_data %>%
  group_by(FUNMOVESStat) %>%
  summarise(
    boys_count = sum(Sex == 1, na.rm = TRUE),
    girls_count = sum(Sex == 2, na.rm = TRUE),
    total_count = n(),
    right_hand_count = sum(DomHand == 1, na.rm = TRUE),
    left_hand_count = sum(DomHand == 2, na.rm = TRUE),
    mean_age = mean(Age, na.rm = TRUE),
    sd_age = sd(Age, na.rm = TRUE),
    mean_mabc_total = mean(MABC_T, na.rm = TRUE),
    mean_mabc_manual_dexterity = mean(MABC_MD, na.rm = TRUE),
    mean_mabc_aiming_catching = mean(MABC_AC, na.rm = TRUE),
    mean_mabc_balance = mean(MABC_B, na.rm = TRUE),
    suspected_difficulties_count = sum(Difficulties == 1, na.rm = TRUE)
  ) %>%
  mutate(
    sex_boys = boys_count,
    sex_girls = girls_count,
    sex_total = total_count,
    dominant_hand_right = right_hand_count,
    dominant_hand_left = left_hand_count,
    age_mean_sd = paste0(round(mean_age, 2), " (", round(sd_age, 2), ")"),
    mabc_total = round(mean_mabc_total, 2),
    mabc_manual_dexterity = round(mean_mabc_manual_dexterity, 2),
    mabc_aiming_catching = round(mean_mabc_aiming_catching, 2),
    mabc_balance = round(mean_mabc_balance, 2),
    suspected_difficulties = suspected_difficulties_count
  ) %>%
  select(FUNMOVESStat, sex_boys, sex_girls, sex_total, dominant_hand_right, dominant_hand_left, age_mean_sd, mabc_total, mabc_manual_dexterity, mabc_aiming_catching, mabc_balance, suspected_difficulties)

# View the descriptive analysis table
print(descriptive_table)

# Evaluate normality of the data
normality_tests <- filtered_data %>%
  group_by(FUNMOVESStat) %>%
  summarise(
    shapiro_manual_dexterity = shapiro.test(MABC_MD)$p.value,
    shapiro_aiming_catching = shapiro.test(MABC_AC)$p.value,
    shapiro_balance = shapiro.test(MABC_B)$p.value,
    shapiro_mabc_total = shapiro.test(MABC_T)$p.value
  )

# View the normality test results
print(normality_tests)


# Statistical tests
stat_tests <- list(
  boys_girls = chisq_test(filtered_data$FUNMOVESStat, filtered_data$Sex),
  age = t_test(filtered_data, Age ~ FUNMOVESStat),
  mabc_total = wilcox_test(filtered_data, MABC_T ~ FUNMOVESStat),
  manual_dexterity = wilcox_test(filtered_data, MABC_MD ~ FUNMOVESStat),
  aiming_catching = wilcox_test(filtered_data, MABC_AC ~ FUNMOVESStat),
  balance = wilcox_test(filtered_data, MABC_B ~ FUNMOVESStat),
  suspected_difficulties = chisq_test(filtered_data$FUNMOVESStat, filtered_data$Difficulties)
)


# Effect sizes
effect_sizes <- list(
  boys_girls = cohens_d(filtered_data, Sex ~ FUNMOVESStat),
  age = cohens_d(filtered_data, Age ~ FUNMOVESStat),
  mabc_total = cohens_d(filtered_data, MABC_T ~ FUNMOVESStat),
  manual_dexterity = cohens_d(filtered_data, MABC_MD ~ FUNMOVESStat),
  aiming_catching = cohens_d(filtered_data, MABC_AC ~ FUNMOVESStat),
  balance = cohens_d(filtered_data, MABC_B ~ FUNMOVESStat),
  suspected_difficulties = cohens_d(filtered_data, Difficulties ~ FUNMOVESStat)
)

# Combine results into a data frame
results <- data.frame(
  Variable = c("Boys/Girls", "Age", "MABC Total", "Manual Dexterity", "Aiming and Catching", "Balance", "Suspected Difficulties"),
  Test = c("Chi-squared", "t-test","Wilcox-test","Wilcox-test","Wilcox-test","Wilcox-test", "Chi-squared"),
  p_value = c(stat_tests$boys_girls$p, stat_tests$age$p, stat_tests$mabc_total$p, stat_tests$manual_dexterity$p, stat_tests$aiming_catching$p, stat_tests$balance$p, stat_tests$suspected_difficulties$p),
  Effect_Size = c(effect_sizes$boys_girls$effsize, effect_sizes$age$effsize, effect_sizes$mabc_total$effsize, effect_sizes$manual_dexterity$effsize, effect_sizes$aiming_catching$effsize, effect_sizes$balance$effsize, effect_sizes$suspected_difficulties$effsize)
)

# View the results
print(results)

#### Fig 3 - Confusion matrix graphic ----

# Create confusion matrices
conf_matrix_strict <- table(FUNMOVES = filtered_data$FUNMOVES_status,
                            MABC = filtered_data$MABC_strict)

conf_matrix_broad <- table(FUNMOVES = filtered_data$FUNMOVES_status,
                           MABC = filtered_data$MABC_broad)

# Convert to data frames to find common fill limits
df_strict <- as.data.frame(conf_matrix_strict)
df_broad <- as.data.frame(conf_matrix_broad)

# Calculate common limits for the color gradient
min_freq <- min(c(df_strict$Freq, df_broad$Freq))
max_freq <- max(c(df_strict$Freq, df_broad$Freq))
fill_limits <- c(min_freq, max_freq)

# Plot both confusion matrices with the same color scale
plot_conf_matrix(conf_matrix_strict, "Confusion Matrix (MABC Strict Criteria)", fill_limits)
plot_conf_matrix(conf_matrix_broad, "Confusion Matrix (MABC Broad Criteria)", fill_limits)


#### Table 7 - Concurrent and Predictive Table of FUNMOVES----

# Confusion matrix data
cm_strict <- matrix(c(12, 3, 11, 23), nrow = 2, byrow = TRUE)
cm_broad <- matrix(c(18, 9, 5, 17), nrow = 2, byrow = TRUE)

# Calculate metrics
metrics_strict <- calculate_metrics(cm_strict, "Strict")
metrics_broad <- calculate_metrics(cm_broad, "Broad")

# Combine data
metrics_table <- rbind(metrics_strict, metrics_broad)

# Show results
print(metrics_table)

#### ROC ANALYSIS ----
# ROC Variables
set.seed(123)
boot_n <- 2000

# ROC 
roc_strict <- roc(roc_data$MABC_strict, roc_data$FUNMOVESPer,
                  direction = ">", ci = TRUE,
                  boot.n = boot_n, stratified = TRUE)

roc_broad  <- roc(roc_data$MABC_broad , roc_data$FUNMOVESPer,
                  direction = ">", ci = TRUE,
                  boot.n = boot_n, stratified = TRUE)

ci_strict <- ci.se(roc_strict, specificities = seq(0, 1, 0.01), boot.n = boot_n)
ci_broad  <- ci.se(roc_broad , specificities = seq(0, 1, 0.01), boot.n = boot_n)


ci2poly <- function(ci) {
  x     <- 1 - attr(ci, "specificities")        # FPR (0–1)
  lower <- apply(ci, 1, min)                    # Upper limit
  upper <- apply(ci, 1, max)                    # Lowe limit
  data.frame(x = c(x, rev(x)),
             y = c(upper, rev(lower)))
}

poly_strict <- ci2poly(ci_strict)
poly_broad  <- ci2poly(ci_broad)

graphics.off()
dev.new(width = 7, height = 7)
par(pty = "s", mar = c(5, 5, 2, 2))
options(scipen = 999)

plot(0, 0, type = "n",
     xlim = c(0, 1), ylim = c(0, 1),
     xlab = "1 – Specificity", ylab = "Sensitivity",
     xaxs = "i", yaxs = "i")
abline(a = 0, b = 1, lty = 3, col = "grey50") 

polygon(poly_strict, col = adjustcolor("black",     .15), border = NA)
polygon(poly_broad , col = adjustcolor("steelblue", .20), border = NA)

lines(1 - roc_strict$specificities, roc_strict$sensitivities,
      col = "black", lwd = 2)
lines(1 - roc_broad$specificities , roc_broad$sensitivities ,
      col = "steelblue", lwd = 2)

best <- coords(roc_strict,
                x            = "best",         
                best.method  = "youden",
                ret          = c("threshold", "specificity", "sensitivity"),
                transpose    = TRUE)           
thr  <- best["threshold"]
spec <- best["specificity"]
sens <- best["sensitivity"]
fpr  <- 1 - spec

points(fpr, sens, pch = 19)
text(fpr, sens,
     sprintf("≤P%d\nSe %.2f · Sp %.2f", thr, sens, spec),
     pos = 4, cex = 0.8)

legend("bottomright",
       legend = c("Strict (95% CI)", "Broad (95% CI)"),
       col    = c("black", "steelblue"),
       lwd    = 2, bty = "n")

# DeLong Test
roc.test(roc_strict, roc_broad, method = "delong")
# CIs with Bootstrap 
ci_auc_strict <- ci.auc(roc_strict, method = "bootstrap", boot.n = 2000)
ci_auc_broad  <- ci.auc(roc_broad,  method = "bootstrap", boot.n = 2000)

auc_strict  <- auc(roc_strict)
auc_broad   <- auc(roc_broad)
ci_auc_str  <- ci_auc_strict[c(1,3)]   # lower, upper
ci_auc_bro  <- ci_auc_broad [c(1,3)]

best_broad <- coords(roc_broad,
                     x           = "best",
                     best.method = "youden",
                     ret         = c("threshold", "specificity", "sensitivity"),
                     transpose   = TRUE)   

thr_b  <- best_broad["threshold"]
spec_b <- best_broad["specificity"]
sens_b <- best_broad["sensitivity"]

opt_tbl <- data.frame(
  Definition      = c("Strict", "Broad"),
  Cut_percentile  = c(thr,       thr_b),
  Sensitivity     = c(sens,      sens_b),
  Specificity     = c(spec,      spec_b),
  Youden_J        = c(sens + spec  - 1,
                      sens_b + spec_b - 1)
)

cat("\nOptimal cut-points (Youden’s J):\n")
print(opt_tbl, row.names = FALSE, digits = 3)

delong <- roc.test(roc_strict, roc_broad, method = "delong")

cat("\n====  ROC SUMMARY  ====\n")
cat(sprintf("STRICT  AUC = %0.3f  (95%% CI %0.3f – %0.3f)\n",
            auc_strict,  ci_auc_str[1], ci_auc_str[2]))
cat(sprintf("BROAD   AUC = %0.3f  (95%% CI %0.3f – %0.3f)\n",
            auc_broad ,  ci_auc_bro[1], ci_auc_bro[2]))

cat("\nOptimal cut-point (Youden, Strict definition):\n")
print(opt_tbl, row.names = FALSE, digits = 3)

cat("\nDeLong comparison of AUCs (paired curves):\n")
print(delong)

results_df <- data.frame(
  Definition = c("Strict", "Broad"),
  AUC        = c(auc_strict, auc_broad),
  CI_lower   = c(ci_auc_str[1], ci_auc_bro[1]),
  CI_upper   = c(ci_auc_str[2], ci_auc_bro[2])
)

results_df
#### Multi-panel Figures----
# Fig 1 

# Define the paths to the images
left_images_paths <- c(
  "G:/Mi unidad/Tesis Pablo/Artículo FUNMOVES/Docs para PLoS One/Figures/S1 Fig 1. Category Probability Curves. a1) Running.bmp",
  "G:/Mi unidad/Tesis Pablo/Artículo FUNMOVES/Docs para PLoS One/Figures/S1 Fig 1. Category Probability Curves. a2) Jumping.bmp",
  "G:/Mi unidad/Tesis Pablo/Artículo FUNMOVES/Docs para PLoS One/Figures/S1 Fig 1. Category Probability Curves. a3) Hopping.bmp",
  "G:/Mi unidad/Tesis Pablo/Artículo FUNMOVES/Docs para PLoS One/Figures/S1 Fig 1. Category Probability Curves. a4) Throwing DOM.bmp",
  "G:/Mi unidad/Tesis Pablo/Artículo FUNMOVES/Docs para PLoS One/Figures/S1 Fig 1. Category Probability Curves. a5) Balance.bmp"
)

right_images_paths <- c(
  "G:/Mi unidad/Tesis Pablo/Artículo FUNMOVES/Docs para PLoS One/Figures/S1 Fig 1. Category Probability Curves. b1) Running RE.bmp",
  "G:/Mi unidad/Tesis Pablo/Artículo FUNMOVES/Docs para PLoS One/Figures/S1 Fig 1. Category Probability Curves. b2) Jumping RE.bmp",
  "G:/Mi unidad/Tesis Pablo/Artículo FUNMOVES/Docs para PLoS One/Figures/S1 Fig 1. Category Probability Curves. b3) Hopping RE.bmp",
  "G:/Mi unidad/Tesis Pablo/Artículo FUNMOVES/Docs para PLoS One/Figures/S1 Fig 1. Category Probability Curves. b4) Throwing DOM RE.bmp",
  "G:/Mi unidad/Tesis Pablo/Artículo FUNMOVES/Docs para PLoS One/Figures/S1 Fig 1. Category Probability Curves. b5) Balance RE.bmp"
)

# Define labels
left_labels <- c("a1)", "a2)", "a3)", "a4)", "a5)")
right_labels <- c("b1)", "b2)", "b3)", "b4)", "b5)")

# Read and annotate images

annotate_images <- function(paths, labels) {
  mapply(function(path, label) {
    img <- image_read(path)
    height <- image_info(img)$height
    # Position the label at mid-height, aligned to the left
    image_annotate(
      img,
      label,
      size = 15,
      gravity = "west",
      location = paste0("+5+", round(height / 4)),
      color = "black"
    )
  }, paths, labels, SIMPLIFY = FALSE)
}

left_images <- annotate_images(left_images_paths, left_labels)
right_images <- annotate_images(right_images_paths, right_labels)

# Scale each image individually
left_images_scaled <- lapply(left_images, function(img) image_scale(img, "400x"))
right_images_scaled <- lapply(right_images, function(img) image_scale(img, "400x"))

# Stack each column vertically
left_column <- image_append(do.call(c, left_images_scaled), stack = TRUE)
right_column <- image_append(do.call(c, right_images_scaled), stack = TRUE)

# Combine both columns horizontally
final_image <- image_append(c(left_column, right_column))

# Save the final image
image_write(final_image, "G:/Mi unidad/Tesis Pablo/Artículo FUNMOVES/Docs para PLoS One/Figures/S1_Fig1_Combined.tiff")

#Figure 2

# Define the input path to the BMP image
input_path <- "G:/Mi unidad/Tesis Pablo/Artículo FUNMOVES/Docs para PLoS One/Figures/S2 Fig 2. Person-item map RE.bmp"

# Create the output path by replacing the .bmp extension with .tiff
output_path <- sub("\\.bmp$", ".tiff", input_path)

# Read the BMP image and write it as a TIFF image
image_read(input_path) %>%
  image_write(output_path, format = "tiff")


#Figure 3

# Read the three TIFF images
img1 <- image_read("G:/Mi unidad/Tesis Pablo/Artículo FUNMOVES/Docs para PLoS One/Figures/S3 Fig 3. a) Broad criteria.tiff")
img2 <- image_read("G:/Mi unidad/Tesis Pablo/Artículo FUNMOVES/Docs para PLoS One/Figures/S3 Fig 3. b) Strict criteria.tiff")
img3 <- image_read("G:/Mi unidad/Tesis Pablo/Artículo FUNMOVES/Docs para PLoS One/Figures/S3 Fig 3. C) ROC Curve.tiff")

# Annotate each image with a label
img1 <- image_annotate(img1, "a)", size = 30, gravity = "northwest", color = "black")
img2 <- image_annotate(img2, "b)", size = 30, gravity = "northwest", color = "black")
img3 <- image_annotate(img3, "c)", size = 30, gravity = "northwest", color = "black")

# Stack image1 and image2 vertically
left_column <- image_append(c(img1, img2), stack = TRUE)

# Resize image3 to match the height of the left column (optional)
# Or center it manually with padding
left_height <- image_info(left_column)$height
img3_height <- image_info(img3)$height

# Calculate top and bottom padding to center image3
top_padding <- floor((left_height - img3_height) / 2)
bottom_padding <- left_height - img3_height - top_padding

# Create blank images for padding
blank_width <- image_info(img3)$width
top_blank <- image_blank(width = blank_width, height = top_padding, color = "white")
bottom_blank <- image_blank(width = blank_width, height = bottom_padding, color = "white")

# Stack top padding, image3, and bottom padding
right_column <- image_append(c(top_blank, img3, bottom_blank), stack = TRUE)

# Combine left and right columns horizontally
final_image <- image_append(c(left_column, right_column))

# Display the final image
print(final_image)

# Optionally, save the result
image_write(final_image, "G:/Mi unidad/Tesis Pablo/Artículo FUNMOVES/Docs para PLoS One/Figures/S3 Fig 3. Combined.tiff")
